# Supplementary material for: Frog Skin Peptides Hylin-a1, AR-23, and RV-23: Promising Tools Against Carbapenem-Resistant Escherichia coli and Klebsiella pneumoniae Infections
Source: Antibiotics (Basel). 2025 Apr 3;14(4):374. doi: 10.3390/antibiotics14040374 (PMC12024264; doi:10.3390/antibiotics14040374)
Supplement: Supplementary file 1 [file antibiotics-14-00374-s001.zip]

Archive with 1 entries (1 files):
- antibiotics-3516141-supplementary.pdf
